# Supplementary material for: Text Mining-Based Drug Discovery in Osteoarthritis
Source: J Healthc Eng. 2021 Apr 14;2021:6674744. doi: 10.1155/2021/6674744 (PMC8060081; doi:10.1155/2021/6674744)
Supplement: Supplementary Materials — All gene names are shown in Appendix S1. [file 6674744.f1.txt]

TYMS
HSPA1A
HSPA1B
ROCK1
ANGPT2
DEFB4
LTA
TNF
TTR
SLC9A3
NTF3
APP
NAT1
NAT2
TNFRSF1A
MFSD10
PABPN1
HRAS
SOD1
SBNO2
STK11
COPS7A
S100P
CD4
TNFRSF10B
FLT1
HMGB1
ALOX5AP
MUC6
PTPN6
GZMB
PTK2B
HLA-DPB1
TPSAB1
MC4R
CLU
IGF2
INS
TRPV1
BCL2
SERPINB5
RAD51
PTGER4
PRKAA1
FAM48A
P2RX1
ATP2A3
CCL28
OLR1
TBXA2R
CYB5A
ALOX15
ITGA2
TAS2R50
NPW
RRM1
GP1BA
TNFSF11
MAP3K1
ADAM33
MAPK1
RIPK4
FGFR1
ADAM9
HTR2A
TMSB4X
ADRA1D
SLC23A2
PTGDR
PTGER2
ALOX12
CYSLTR2
IDO1
BMP4
FIGF
ACADVL
SLCO1C1
CLDN7
LGALS3
IL32
AKR1C3
IKBKB
JAK2
MEFV
CD274
CREBBP
UGT2B7
TP53
KRAS
CEBPD
ITGB2
INSR
HIF1A
F2RL1
SLC19A1
ALB
ALOX12B
PSIP1
F13A1
IL8
CXCL1
PPBP
CXCL2
ESR2
EREG
AREG
AREGB
OSM
SOCS1
MAP2K7
GPX2
CYP7B1
ABCC4
CYP19A1
CRH
THBD
CD93
CYBB
IFNA1
CDKN2A
COPS5
TEK
ABCC1
HM13
TPMT
ADORA2B
ID1
BCL2L1
LY96
PRL
ICAM1
VIM
ICAM5
AHR
TIMP3
PSEN1
APC
SLC5A12
HMOX1
SP4
PTGR2
COPS3
BDNF
TNFSF13B
ZNF410
VDR
TIMP1
IRS2
SPP1
ELK1
IL6
ABCG2
WT1
CCL27
SNCA
E2F1
FOS
F7
CUL4A
VHL
GHRL
CSF2
GAS6
NFKB1
PRKCB
IL13
IL4
HLA-A
BEST2
DIO2
PPARG
NOS2
SMAD3
RAF1
PLA2G6
CALR
SLC46A1
CASP6
NOX5
F2
ITGB1
SULT1A1
NR4A1
RPS6KA5
DDB2
ATP2A1
MGAT3
PRKACA
ATF4
PDE5A
EGR1
ODC1
PTGER1
SRC
KRT18P19
ROCK2
RBX1
EP300
IL2
FGF2
HLA-C
IGFBP6
HLA-B
NF1
CXCL12
TOP1
CD14
ALOX5
FAAH2
CYP1A1
MAPK3
SERPINA1
ANXA1
SP1
SLC7A11
CYP2D6
AR
RARB
BDKRB2
BDKRB1
CCL2
APOB
P2RX3
ADA
MAPK8
NR3C1
F2RL3
IGFBP3
DLK1
CCL5
HNRNPK
VKORC1
TGFBR2
CCL15
EIF2C2
PTK2
CCL4
SPINK1
POMC
PRSS8
ADRB2
ACOT8
JAK3
MS4A2
EGFR
TLR2
PRKG1
MMP9
DKK1
FGB
CD40
GDF15
MTOR
GADD45G
SYK
SPARC
AKT1
MTHFR
CYSLTR1
ASPN
NOD2
SLC28A1
MMP2
CSF3
PTGIS
CLCN3
TNFRSF1B
IL12B
CES1
NOX1
HPGD
HLA-DRB1
HLA-DQB1
LIMK1
VEGFC
DDIT3
CASP3
CX3CL1
SLC22A6
CASP9
PDCD5
SLC22A8
NCF1
DUSP1
CDK4
CX3CR1
TLR3
CTNNB1
IGF1R
CCL24
POR
VEGFB
STAT5A
STAT3
IFNG
HSPB1
MDM2
CES2
C6orf106
TXN
PPARD
MUSK
CANX
PSENEN
LPAR1
LTC4S
HGF
HSD11B2
PLAU
ETV4
MAPK9
IL13RA2
MAPK14
CCR3
CCR5
CDKN1A
ABCB1
SLC22A20
KCNMA1
CDH1
DLG5
CDA
ITGA2B
MAP3K11
NQO1
RELA
GLP1R
CFL1
XIAP
CDC25A
TLR4
AC217779.1
MAPT
SOCS2
COL1A2
C5
PON1
ITGB3
PON2
LTA4H
DHODH
PTEN
TAC1
FAS
PTGS1
SLC5A8
PHB
SPOP
CYP3A5
CYP3A4
CD40LG
GSTP1
IGF1
AKT2
RHOA
VEGFA
CYP2C19
CYP2C9
CYP2C8
CCND1
CYP2A7
ANO1
ABCC3
MST1R
TGFB1
IL17A
ACHE
P2RY2
CEACAM1
SERPINE1
ATP2A2
AVPR2
PLAUR
ABCC2
KCNN4
CHUK
PTP4A1
SERPINH1
SCD
TBX2
SLC26A5
APOE
ACE
PPP1R13L
PIK3CG
VASP
PSMC5
PRKCD
SLC26A3
PTGES
PXN
PTGIR
TYR
NOX4
BBC3
CAV1
CFTR
MMP7
ADRA2A
MMP1
MMP3
MMP13
TCF7L2
BAX
LEP
CASP7
MITF
SCARB1
UBC
ADRB1
MAP3K7
ATM
CRYAB
HSPB2
PRMT1
IL18
AKR1B1
NOTCH1
ZW10
ITGB4
H3F3B
APOA4
APOA1
PTGDS
KLK3
TBXAS1
KLK10
KLK11
BRAF
MKI67
FPR1
FPR2
BIRC5
SLC37A4
SOCS3
SEMA4C
TIMP2
GJA1
PRDX1
CYP2E1
CUL1
GSK3B
FAAH
CASR
NOS3
CTGF
IL1R2
CHEK1
SLC9A2
GP6
FHL2
RHEB
TNNI3
JUN
IL1A
IL1B
IL1RN
ESR1
LEPR
OPRM1
GADD45A
NOX3
PTGER3
SOD2
IGF2R
LPA
ATR
DNAJB4
PTGFR
AGTR1
LPAR3
DLL1
CLCA1
CXCR4
HNMT
P2RY12
P2RY1
F3
VCAM1
NR4A2
TNFSF10
ABCC5
ADORA3
PTPN22
KNG1
ADIPOQ
ITGA6
NGF
SP3
ATF2
MCL1
ARNT
STAT1
S100A9
S100A12
S100A8
CFLAR
CASP8
MUC1
CREB1
PEAR1
ETV3
IL8RB
FCER1A
CRP
NCSTN
ADAMTS4
FCER1G
FCGR3A
F5
SELE
CUL3
IRS1
COL4A3
FASLG
SERPINC1
PSMD1
RNASEL
NCF2
PTGS2
PLA2G4A
ADORA1
CHI3L1
CHIT1
KISS1
MAPKAPK2
IL10
IL24
ATF3
DUSP10
EPHX1
H3F3A
MTR
AKT3
NLRP3
AF347015.2
MT-CO2
MIF
AMACR
TNFSF12
ADORA2A
UGT1A9
UGT1A1
UGT1A6
UGT1A10
GSTM1
LSP1
AGT
ELF3
GSTT1
